# Supplementary material for: Obesity May Not Induce Dynamic Stability Disadvantage during Overground Walking among Young Adults
Source: PLoS One. 2017 Jan 13;12(1):e0169766. doi: 10.1371/journal.pone.0169766 (PMC5235382; doi:10.1371/journal.pone.0169766)
Supplement: S1 File — This file contains all data utilized in the manuscript. (XLSX) [file pone.0169766.s001.xlsx]

## Sheet: Sheet1
Obese?	Age	Gender	Height (bh)	Mass	leg length	Standing SW	Double Stance	Single Stance	Step time	GS	GS (m/s)	Step length	SW_pre	Cadence	Xcom_td	Xcom_lo	Vcom_td	Vcom_lo	Scom_td	Scom_lo	trk angletd	trk angle lo	BMI	Fat%
0: normal 1: obese	(Year)	0: female 1: male	m	kg	m	m	sec	sec	sec	bh/s	m/s	bh	bh	steps/min	Dimensionless						deg	deg	kg/m/m	%
0	22	0	1.66	51.6	0.848	0.204	0.154	0.317	0.471	1.065	1.768	0.48	0.075	128.599	-1.289	-0.401	0.435	0.441	0.141	0.309	-0.033	0.006	18.726	18.3
0	30	1	1.59	54.8	0.849	0.153	0.179	0.304	0.483	0.986	1.568	0.462	0.02	124.135	-1.319	-0.363	0.394	0.4	0.098	0.28	0.01	0.076	21.676	25.9
0	20	0	1.685	64.9	0.854	0.226	0.1455	0.354	0.4995	0.944	1.59	0.443	0.038	122.108	-1.27	-0.436	0.393	0.39	0.101	0.249	0.028	0.055	22.858	26.2
0	21	0	1.69	66.3	0.91	0.248	0.133	0.3125	0.4455	1.041	1.759	0.437	0.027	131.602	-1.207	-0.417	0.426	0.439	0.14	0.301	1.862	4.111	23.213	27.2
0	35	1	1.67	69.2	0.868	0.221	0.175	0.3415	0.5165	0.876	1.462	0.436	0.05	116.149	-1.028	-0.173	0.359	0.363	0.097	0.298	3.739	3.782	24.813	24
0	21	0	1.698	69.1	0.909	0.239	0.1915	0.3875	0.579	0.865	1.469	0.467	0.05	106.426	-1.178	-0.265	0.356	0.365	0.073	0.273	-4.383	-3.338	23.966	28.9
0	21	0	1.58	41.4	0.867	0.274	0.224	0.354	0.578	0.796	1.257	0.388	0.021	101.8	-1.109	-0.137	0.268	0.27	-0.007	0.219	0.358	3.023	16.584	8.4
0	28	1	1.72	69.1	0.891	0.2	0.1875	0.383	0.5705	0.799	1.375	0.425	0.058	107	-1.082	-0.244	0.333	0.336	0.062	0.251	3.653	5.744	23.357	12.7
0	28	0	1.49	50.2	0.774	0.273	0.179	0.3375	0.5165	1.036	1.544	0.503	0.054	117.44	-1.221	-0.207	0.409	0.398	0.122	0.322	4.383	6.919	22.612	20.3
0	22	0	1.53	56.7	0.791	0.251	0.1705	0.3	0.4705	1.062	1.625	0.472	0.04	129.41	-1.275	-0.331	0.419	0.42	0.126	0.307	3.309	4.641	24.221	20.1
0	23	0	1.64	59.4	0.832	0.239	0.183	0.3	0.483	0.822	1.348	0.392	0.018	122.68	-1.091	-0.076	0.342	0.33	0.07	0.295	4.656	6.632	22.085	26.7
0	26	1	1.655	60.2	0.876	0.229	0.1665	0.371	0.5375	1.07	1.771	0.516	0.034	113.238	-1.33	-0.364	0.436	0.443	0.14	0.32	3.51	4.34	21.979	15.7
0	20	0	1.53	46.8	0.785	0.174	0.205	0.3375	0.5425	0.757	1.159	0.408	0.051	109.586	-1.005	-0.046	0.301	0.297	0.041	0.283	3.266	6.131	19.992	19.6
0	20	0	1.65	46.8	0.924	0.134	0.204	0.342	0.546	0.739	1.219	0.396	0.028	109.523	-1.015	-0.069	0.312	0.294	0.05	0.262	1.547	2.75	17.19	16.3
0	25	0	1.579	48.9	0.832	0.203	0.171	0.325	0.496	0.954	1.506	0.451	0.051	122.58	-1.202	-0.318	0.384	0.382	0.098	0.275	3.452	5.587	19.613	16.4
0	21	1	1.7	71.6	0.943	0.282	0.1955	0.325	0.5205	0.813	1.381	0.412	0.061	115.515	-0.965	-0.176	0.339	0.338	0.086	0.273	1.003	1.518	24.775	21.7
0	25	0	1.57	52.9	0.848	0.16	0.2045	0.3375	0.542	0.815	1.28	0.433	0.056	109.983	-1.093	-0.057	0.333	0.319	0.061	0.29	4.627	6.618	21.461	24.8
0	21	0	1.504	46.7	0.808	0.145	0.2125	0.3335	0.546	0.812	1.221	0.43	0.06	109.648	-1.069	-0.014	0.319	0.317	0.05	0.3	1.647	3.366	20.645	13.4
0	21	1	1.89	84.6	1.027	0.256	0.2125	0.35	0.5625	0.778	1.47	0.424	0.072	107.477	-1.032	-0.141	0.349	0.334	0.085	0.279	1.347	2.364	23.684	14
0	22	1	1.734	67.2	0.966	0.197	0.192	0.3335	0.5255	0.893	1.549	0.442	0.048	115.552	-1.058	-0.052	0.384	0.368	0.116	0.337	-3.381	-2.278	22.35	13.6
0	21	0	1.614	49.8	0.887	0.241	0.196	0.321	0.517	0.865	1.396	0.422	0.065	117.44	-1.237	-0.168	0.355	0.346	0.067	0.284	5.186	7.879	19.117	26.2
1	21	1	1.753	99.4	0.937	0.223	0.1415	0.3415	0.483	0.844	1.48	0.425	0.061	125.717	-1.128	-0.401	0.443	0.464	0.166	0.331	-1.218	0.516	32.346	29
1	22	0	1.572	82.4	0.846	0.276	0.179	0.329	0.508	0.912	1.433	0.462	0.077	118.71	-1.301	-0.235	0.368	0.362	0.108	0.279	-1.203	0.673	33.344	41.8
1	27	1	1.702	95.4	0.875	0.23	0.196	0.3415	0.5375	0.868	1.477	0.445	0.086	113.171	-1.111	-0.238	0.356	0.367	0.082	0.282	-1.275	0.659	32.933	35.2
1	25	1	1.712	102.7	0.888	0.271	0.121	0.367	0.488	1.101	1.885	0.426	0.065	126.645	-1.246	-0.5	0.463	0.457	0.173	0.297	-2.822	-1.347	35.04	26.3
1	22	1	1.75	104.5	0.875	0.292	0.1835	0.3585	0.542	0.805	1.409	0.412	0.048	110.388	-1.024	-0.281	0.335	0.345	0.075	0.25	0.616	1.948	34.122	33.6
1	42	0	1.745	104.7	0.943	0.208	0.1915	0.308	0.4995	0.804	1.404	0.41	0.054	121.399	-1.114	-0.173	0.349	0.33	0.074	0.266	6.274	8.882	34.384	42.9
1	24	1	1.74	118.8	0.875	0.238	0.196	0.346	0.542	0.812	1.413	0.442	0.035	109.665	-1.172	-0.198	0.344	0.34	0.062	0.269	2.55	5.572	39.239	37.7
1	20	0	1.648	89.6	0.881	0.254	0.204	0.3165	0.5205	0.935	1.541	0.462	0.074	116.925	-1.127	-0.163	0.383	0.383	0.107	0.321	-8.509	-6.131	32.991	44.4
1	20	1	1.86	121.9	0.967	0.299	0.2415	0.325	0.5665	0.731	1.359	0.398	0.107	106.95	-0.955	-0.026	0.317	0.32	0.064	0.299	-5.572	-4.126	35.235	36.3
1	22	1	1.606	97.3	0.839	0.255	0.204	0.321	0.525	0.797	1.281	0.403	0.053	117.589	-0.952	-0.051	0.317	0.329	0.064	0.301	2.836	4.011	37.724	36.4
1	34	1	1.782	103.5	0.961	0.218	0.2375	0.321	0.5585	0.705	1.256	0.393	0.077	105.589	-1.007	-0.04	0.302	0.299	0.042	0.276	1.748	6.102	32.593	31.7
1	26	0	1.64	82.7	0.854	0.258	0.208	0.3205	0.5285	0.76	1.247	0.393	0.143	112.109	-1.042	-0.094	0.307	0.315	0.041	0.276	1.791	4.197	30.748	41.2
1	22	1	1.708	107.7	0.897	0.267	0.225	0.325	0.55	0.764	1.304	0.413	0.089	110.227	-1.088	-0.069	0.321	0.316	0.049	0.284	2.822	6.389	36.918	33.1
1	26	1	1.765	108.8	0.927	0.15	0.192	0.3125	0.5045	0.773	1.365	0.396	0.082	119.016	-0.918	-0.096	0.324	0.332	0.077	0.292	4.183	6.059	34.925	36.4
1	19	1	1.755	141.3	0.912	0.31	0.229	0.325	0.554	0.806	1.415	0.432	0.051	106.02	-1.216	-0.164	0.338	0.344	0.052	0.282	-0.501	1.504	45.876	45.1
1	19	0	1.615	86	0.882	0.143	0.1835	0.321	0.5045	0.812	1.312	0.39	0.074	120.64	-1.048	-0.205	0.325	0.334	0.067	0.26	-1.963	-0.258	32.973	43.4
1	20	0	1.617	103.8	0.859	0.269	0.254	0.329	0.583	0.692	1.12	0.397	0.043	102.871	-1.074	-0.06	0.283	0.279	0.014	0.251	-0.817	-0.229	39.699	47.4
1	29	1	1.815	144.4	0.942	0.245	0.2415	0.304	0.5455	0.629	1.141	0.329	0.059	111.823	-0.912	-0.067	0.272	0.269	0.027	0.239	4.197	5.988	43.834	43.6
1	21	0	1.599	82.7	0.814	0.258	0.2375	0.3335	0.571	0.749	1.197	0.406	0.086	105.545	-1.054	-0.044	0.301	0.304	0.034	0.279	1.504	2.679	32.345	41.2
1	23	1	1.93	115	1.042	0.25	0.1915	0.383	0.5745	0.793	1.53	0.433	0.042	104.878	-1.18	-0.294	0.345	0.358	0.063	0.257	-0.057	3.997	30.873	26.8
1	26	0	1.55	73.2	0.84	0.223	0.196	0.3665	0.5625	0.692	1.072	0.381	0.101	106.323	-0.95	-0.062	0.279	0.271	0.029	0.239	0.945	2.45	30.468	37.6
1	30	1	1.77	106.6	0.962	0.221	0.229	0.346	0.575	0.701	1.241	0.4	0.063	103.383	-1.018	-0.143	0.294	0.301	0.033	0.248	-2.722	-2.034	34.026	31.3
1	33	1	1.635	93.3	0.873	0.197	0.204	0.342	0.546	0.738	1.206	0.406	0.047	109.51	-1.004	-0.193	0.301	0.302	0.041	0.233	1.347	2.02	34.902	36.2
